# Supplementary material for: Comprehensive RNA-Seq-based study and metabolite profiling to identify genes involved in podophyllotoxin biosynthesis in Linum album Kotschy ex Boiss. (Linaceae)
Source: Sci Rep. 2023 Jun 7;13:9219. doi: 10.1038/s41598-023-36102-7 (PMC10247688; doi:10.1038/s41598-023-36102-7)
Supplement: Supplementary file 1 — Supplementary Information 1. [file 41598_2023_36102_MOESM1_ESM.xlsx]

## Sheet: Sheet1
Comprehensive RNA-Seq-based study and metabolite profiling to identify genes involved in podophyllotoxin biosynthesis in Linum album Kotschy ex Boiss. (Linaceae)
Additional file: Nucleotide sequences of primers used in real-time PCR
Name	Sequence (5' → 3')	Tm
OMT1-F	ATGGACGTTGCCTGACTTTG	56
OMT1-R	GGGAAATCTTTGACAGTGGT
SDH-F	AAACACGCAGCCAGAGTCAT	63
SDH-R	GCAGCTTGATGTGCCAATTC
2-ODD-F	TGAAAGCATGGGMATYGA	59
2-ODD-R	CGGAGRAGGTAAKTGGTTG
GAPDH-F	GGTGCCAAGAAGGTTGTCAT	62
GAPDH-R	TAACCTTAGCCAAGGGAGCA
