# Supplementary material for: Comprehensive RNA-Seq-based study and metabolite profiling to identify genes involved in podophyllotoxin biosynthesis in Linum album Kotschy ex Boiss. (Linaceae)
Source: Sci Rep. 2023 Jun 7;13:9219. doi: 10.1038/s41598-023-36102-7 (PMC10247688; doi:10.1038/s41598-023-36102-7)
Supplement: Supplementary file 2 — Supplementary Information 2. [file 41598_2023_36102_MOESM2_ESM.xlsx]

## Sheet: Additional file2
Comprehensive RNA-Seq-based study and metabolite profiling to identify genes involved in podophyllotoxin biosynthesis in Linum album Kotschy ex Boiss. (Linaceae)
Additional file2: Interactions of ID transcriptions in the biosynthetic pathway of podophyllotoxin
node1	node2	neighborhood_on_chromosome	gene_fusion	phylogenetic_cooccurrence	homology	coexpression	experimentally_determined_interaction	database_annotated	automated_textmining	combined_score
Lus10000463	Lus10017856	0	0	0	0.651	0.094	0.213	0	0.855	0.476
Lus10000463	Lus10032022	0	0	0	0	0	0.206	0	0.594	0.663
Lus10000463	Lus10010177	0	0	0	0	0	0.227	0	0.73	0.782
Lus10000492	Lus10014054	0	0	0	0	0	0	0	0.54	0.54
Lus10001664	Lus10014324	0	0	0	0	0	0	0	0.43	0.43
Lus10001664	Lus10031281	0	0	0	0	0	0	0	0.455	0.455
Lus10002056	Lus10006604	0	0	0	0	0.048	0.207	0.329	0.062	0.461
Lus10002056	Lus10043225	0	0	0	0	0.048	0.207	0.329	0.062	0.461
Lus10002056	Lus10030214	0	0	0	0	0	0.046	0	0.571	0.573
Lus10002089	Lus10039680	0	0	0	0	0	0	0.916	0.067	0.918
Lus10002089	Lus10015127	0	0	0	0	0	0	0.916	0.067	0.918
Lus10002089	Lus10039681	0	0	0	0	0	0	0.916	0.067	0.918
Lus10002089	Lus10009937	0	0	0	0	0	0	0.942	0.042	0.942
Lus10002089	Lus10035369	0	0	0	0	0	0	0.931	0.258	0.946
Lus10002089	Lus10030973	0	0	0	0	0	0	0.931	0.258	0.946
Lus10002089	Lus10024068	0	0	0	0	0	0	0.931	0.258	0.946
Lus10002089	Lus10026748	0	0	0	0	0	0	0.957	0.043	0.957
Lus10002227	Lus10043200	0	0	0	0	0	0	0	0.596	0.596
Lus10002227	Lus10032541	0	0	0	0	0	0	0	0.596	0.596
Lus10002381	Lus10035373	0	0	0	0	0	0	0	0.428	0.428
Lus10002581	Lus10009930	0	0	0	0	0	0	0	0.413	0.412
Lus10002581	Lus10005079	0	0	0	0	0	0	0	0.425	0.424
Lus10002581	Lus10005325	0	0	0	0	0	0	0	0.436	0.436
Lus10002581	Lus10010053	0	0	0	0	0	0	0	0.535	0.535
Lus10002581	Lus10041600	0	0	0	0	0	0	0	0.535	0.535
Lus10002581	Lus10040181	0	0	0	0	0	0	0	0.536	0.536
Lus10002581	Lus10038022	0	0	0	0	0	0	0	0.538	0.538
Lus10002581	Lus10037818	0	0	0	0	0	0	0	0.619	0.619
Lus10003124	Lus10033963	0	0	0	0	0	0	0	0.439	0.439
Lus10003124	Lus10026679	0	0	0	0.889	0	0.612	0	0.324	0.624
Lus10003124	Lus10005325	0	0	0	0.805	0	0.603	0	0.328	0.626
Lus10003128	Lus10039124	0	0	0	0	0	0	0	0.464	0.463
Lus10003128	Lus10027695	0	0	0	0	0	0	0	0.554	0.554
Lus10003128	Lus10041435	0	0	0	0	0	0	0	0.608	0.608
Lus10003128	Lus10043095	0	0	0	0	0.09	0	0	0.599	0.619
Lus10003128	Lus10032657	0	0	0	0	0.09	0	0	0.599	0.619
Lus10003405	Lus10009435	0	0	0	0	0	0.057	0	0.427	0.436
Lus10003405	Lus10003557	0	0	0	0	0	0	0	0.454	0.454
Lus10003405	Lus10041145	0	0	0	0	0	0	0	0.454	0.454
Lus10003557	Lus10023633	0	0	0	0	0	0	0	0.437	0.437
Lus10003557	Lus10043225	0	0	0	0	0.048	0.207	0.329	0.062	0.461
Lus10003557	Lus10006604	0	0	0	0	0.048	0.207	0.329	0.062	0.461
Lus10003557	Lus10009435	0	0	0	0	0	0.075	0.132	0.619	0.667
Lus10004612	Lus10028713	0	0	0	0	0	0	0	0.554	0.554
Lus10004612	Lus10040945	0	0	0	0	0	0	0	0.566	0.566
Lus10004612	Lus10008214	0	0	0	0	0	0	0	0.584	0.584
Lus10004738	Lus10037818	0	0	0	0	0	0.045	0	0.462	0.464
Lus10004738	Lus10008007	0	0	0	0	0	0	0	0.493	0.493
Lus10004738	Lus10040181	0	0	0	0	0	0	0	0.559	0.559
Lus10004738	Lus10042749	0	0	0	0	0	0	0	0.598	0.598
Lus10004738	Lus10024394	0	0	0	0	0	0.045	0	0.601	0.602
Lus10004738	Lus10011888	0	0	0	0	0	0.055	0	0.838	0.84
Lus10004859	Lus10022136	0	0	0	0	0	0	0	0.429	0.429
Lus10004876	Lus10028181	0	0	0	0	0	0	0	0.446	0.446
Lus10005079	Lus10030517	0	0	0	0	0	0	0	0.425	0.424
Lus10005079	Lus10026082	0	0	0	0	0	0	0	0.425	0.424
Lus10005079	Lus10043225	0	0	0	0	0.048	0.207	0.329	0.062	0.461
Lus10005079	Lus10006604	0	0	0	0	0.048	0.207	0.329	0.062	0.461
Lus10005079	Lus10023633	0	0	0	0	0	0	0	0.522	0.522
Lus10005079	Lus10040181	0	0	0	0	0	0	0	0.556	0.556
Lus10005146	Lus10042731	0	0	0	0	0.057	0	0	0.443	0.452
Lus10005146	Lus10026679	0	0	0	0	0	0	0	0.497	0.497
Lus10005146	Lus10023633	0	0	0	0	0	0	0	0.542	0.542
Lus10005146	Lus10017049	0	0	0	0	0	0	0	0.621	0.621
Lus10005242	Lus10014302	0	0	0	0.805	0	0.372	0	0.521	0.433
Lus10005242	Lus10030214	0	0	0	0	0	0.067	0	0.521	0.533
Lus10005242	Lus10036730	0	0	0	0	0	0.128	0	0.564	0.603
Lus10005242	Lus10007147	0	0	0	0.763	0	0.83	0	0.715	0.858
Lus10005325	Lus10037818	0	0	0	0	0	0	0	0.539	0.539
Lus10005325	Lus10035942	0	0	0	0.822	0	0.495	0	0.634	0.55
Lus10005325	Lus10041909	0	0	0	0	0	0	0	0.568	0.568
Lus10005325	Lus10041521	0	0	0	0	0	0	0	0.607	0.607
Lus10005325	Lus10028181	0	0	0	0	0	0.064	0	0.652	0.66
Lus10005428	Lus10040945	0	0	0	0	0	0	0	0.454	0.454
Lus10005537	Lus10037568	0	0	0	0	0	0	0	0.45	0.45
Lus10005537	Lus10039940	0	0	0	0	0	0	0	0.466	0.465
Lus10005537	Lus10016815	0	0	0	0	0	0	0	0.492	0.491
Lus10005537	Lus10035942	0	0	0	0	0	0	0	0.566	0.566
Lus10005537	Lus10028244	0	0	0	0	0	0	0	0.596	0.596
Lus10005537	Lus10012421	0	0	0	0	0	0.049	0	0.593	0.596
Lus10005537	Lus10041909	0	0	0	0	0	0	0	0.695	0.695
Lus10005679	Lus10022136	0	0	0	0	0	0	0	0.429	0.429
Lus10005956	Lus10037568	0	0	0	0	0	0.136	0	0.383	0.444
Lus10005956	Lus10006491	0	0	0	0	0	0	0	0.57	0.57
Lus10005976	Lus10007369	0	0	0	0	0	0	0	0.423	0.422
Lus10005976	Lus10031367	0	0	0	0	0	0	0	0.423	0.422
Lus10005976	Lus10010956	0	0	0	0	0	0	0	0.423	0.422
Lus10005976	Lus10020787	0	0	0	0	0	0	0	0.423	0.422
Lus10005976	Lus10007386	0	0	0	0	0	0	0	0.58	0.58
Lus10005976	Lus10013942	0	0	0	0	0	0	0	0.596	0.596
Lus10005976	Lus10032541	0	0	0	0	0	0	0	0.646	0.646
Lus10005976	Lus10043200	0	0	0	0	0	0	0	0.646	0.646
Lus10006368	Lus10017049	0	0	0	0	0	0	0	0.575	0.575
Lus10006368	Lus10032887	0	0	0	0.776	0	0	0.964	0.566	0.968
Lus10006491	Lus10011762	0	0	0	0	0	0.047	0	0.535	0.537
Lus10006491	Lus10025340	0	0	0	0	0	0	0	0.57	0.57
Lus10006491	Lus10038043	0	0	0	0	0	0	0	0.575	0.575
Lus10006579	Lus10031817	0	0	0	0	0	0	0.941	0.042	0.941
Lus10006590	Lus10041487	0	0	0	0	0.042	0	0	0.49	0.49
Lus10006590	Lus10032657	0	0	0	0	0	0	0	0.558	0.558
Lus10006590	Lus10043095	0	0	0	0	0	0	0	0.558	0.558
Lus10006590	Lus10027412	0	0	0	0	0	0	0	0.565	0.565
Lus10006590	Lus10022959	0	0	0	0	0	0	0	0.576	0.576
Lus10006590	Lus10035286	0	0	0	0	0	0	0	0.576	0.576
Lus10006604	Lus10037818	0	0	0	0	0.048	0.207	0.329	0.062	0.461
Lus10006604	Lus10032117	0	0	0	0	0.048	0.207	0.329	0.062	0.461
Lus10006604	Lus10028513	0	0	0	0	0.048	0.207	0.329	0.062	0.461
Lus10006604	Lus10038022	0	0	0	0	0.048	0.207	0.329	0.062	0.461
Lus10006604	Lus10010260	0	0	0	0	0.048	0.207	0.329	0.062	0.461
Lus10006604	Lus10031281	0	0	0	0	0.048	0.207	0.329	0.062	0.461
Lus10006604	Lus10014415	0	0	0	0	0.048	0.207	0.329	0.062	0.461
Lus10006604	Lus10030494	0	0	0	0	0.048	0.207	0.329	0.062	0.461
Lus10006604	Lus10030452	0	0	0	0	0.048	0.207	0.329	0.062	0.461
Lus10006604	Lus10027695	0	0	0	0	0.048	0.207	0.329	0.062	0.461
Lus10006604	Lus10041145	0	0	0	0	0.048	0.207	0.329	0.062	0.461
Lus10006604	Lus10041435	0	0	0	0	0.048	0.207	0.329	0.062	0.461
Lus10006604	Lus10042200	0	0	0	0	0.048	0.207	0.329	0.062	0.461
Lus10006604	Lus10014784	0	0	0	0	0.048	0.207	0.329	0.062	0.461
Lus10006604	Lus10036336	0	0	0	0	0.048	0.207	0.329	0.062	0.461
Lus10006604	Lus10036453	0	0	0	0	0.048	0.207	0.329	0.062	0.461
Lus10006604	Lus10014129	0	0	0	0	0.048	0.207	0.329	0.062	0.461
Lus10006604	Lus10038395	0	0	0	0	0.048	0.207	0.329	0.062	0.461
Lus10006604	Lus10024394	0	0	0	0	0.048	0.207	0.329	0.062	0.461
Lus10006604	Lus10041142	0	0	0	0	0.048	0.207	0.329	0.062	0.461
Lus10006604	Lus10027189	0	0	0	0	0.048	0.207	0.329	0.062	0.461
Lus10006604	Lus10015369	0	0	0	0	0.048	0.207	0.329	0.062	0.461
Lus10006604	Lus10007907	0	0	0	0	0	0	0	0.465	0.465
Lus10006604	Lus10022136	0	0	0	0	0.048	0.207	0.329	0.154	0.514
Lus10006604	Lus10006848	0	0	0	0	0	0	0	0.522	0.522
Lus10006604	Lus10021034	0	0	0	0	0	0	0	0.574	0.574
Lus10006604	Lus10038043	0	0	0	0	0	0	0	0.574	0.574
Lus10006604	Lus10042941	0	0	0	0	0.125	0.173	0.431	0.136	0.596
Lus10006848	Lus10035942	0	0	0	0	0	0	0	0.435	0.435
Lus10006848	Lus10038043	0	0	0	0	0	0	0	0.461	0.461
Lus10006848	Lus10021034	0	0	0	0	0	0	0	0.461	0.461
Lus10006848	Lus10030517	0	0	0	0	0.08	0	0	0.478	0.499
Lus10006848	Lus10033218	0	0	0	0	0	0	0	0.521	0.521
Lus10007100	Lus10040181	0	0	0	0	0	0	0	0.429	0.429
Lus10007100	Lus10038022	0	0	0	0	0	0	0	0.429	0.429
Lus10007147	Lus10035942	0	0	0	0	0	0	0	0.574	0.574
Lus10007147	Lus10041909	0	0	0	0	0	0	0	0.607	0.607
Lus10007147	Lus10019927	0	0	0	0	0	0	0	0.647	0.647
Lus10007318	Lus10010260	0	0	0	0	0	0.054	0	0.467	0.474
Lus10007318	Lus10028713	0	0	0	0	0	0	0	0.578	0.578
Lus10007318	Lus10012421	0	0	0	0	0	0	0	0.578	0.578
Lus10007318	Lus10009435	0	0	0	0	0.089	0.069	0	0.574	0.607
Lus10007386	Lus10007532	0	0	0	0	0	0	0	0.402	0.402
Lus10007386	Lus10017427	0	0	0	0	0	0	0	0.402	0.402
Lus10007386	Lus10017426	0	0	0	0	0	0	0	0.402	0.402
Lus10007386	Lus10009841	0	0	0	0	0	0	0	0.402	0.402
Lus10007386	Lus10007531	0	0	0	0	0	0	0	0.402	0.402
Lus10007386	Lus10040226	0	0	0	0	0	0	0	0.58	0.58
Lus10007386	Lus10028263	0	0	0	0	0	0	0	0.58	0.58
Lus10007386	Lus10024378	0	0	0	0	0	0	0	0.623	0.623
Lus10007386	Lus10013284	0	0	0	0	0	0.15	0	0.614	0.657
Lus10007440	Lus10042941	0	0	0	0	0	0	0	0.452	0.452
Lus10007440	Lus10012421	0	0	0	0.83	0	0.215	0.728	0.715	0.803
Lus10007531	Lus10013942	0	0	0	0	0	0	0	0.443	0.443
Lus10007531	Lus10023822	0	0	0	0	0	0	0	0.506	0.506
Lus10007531	Lus10032541	0	0	0	0	0	0	0	0.569	0.569
Lus10007531	Lus10043200	0	0	0	0	0	0	0	0.569	0.569
Lus10007531	Lus10029094	0	0	0	0	0.839	0	0.12	0	0.852
Lus10007531	Lus10013065	0	0	0	0	0.839	0	0.12	0	0.852
Lus10007532	Lus10013942	0	0	0	0	0	0	0	0.443	0.443
Lus10007532	Lus10023822	0	0	0	0	0	0	0	0.506	0.506
Lus10007532	Lus10043200	0	0	0	0	0	0	0	0.569	0.569
Lus10007532	Lus10032541	0	0	0	0	0	0	0	0.569	0.569
Lus10007532	Lus10029094	0	0	0	0	0.839	0	0.12	0	0.852
Lus10007532	Lus10013065	0	0	0	0	0.839	0	0.12	0	0.852
Lus10007907	Lus10017626	0	0	0	0	0	0.049	0	0.424	0.428
Lus10007907	Lus10033420	0	0	0	0	0.045	0	0	0.428	0.43
Lus10008007	Lus10008214	0	0	0	0	0	0	0	0.447	0.447
Lus10008007	Lus10014129	0	0	0	0	0	0.054	0	0.53	0.536
Lus10008007	Lus10023633	0	0	0	0	0	0	0	0.542	0.542
Lus10008007	Lus10014054	0	0	0	0	0	0	0	0.578	0.578
Lus10009334	Lus10013447	0	0	0	0	0	0	0	0.55	0.55
Lus10009435	Lus10010260	0	0	0	0	0	0.075	0.132	0.359	0.44
Lus10009435	Lus10031189	0	0	0	0	0	0	0	0.52	0.52
Lus10009435	Lus10019482	0	0	0	0	0	0.208	0.442	0.068	0.552
Lus10009435	Lus10028713	0	0	0	0	0	0	0	0.601	0.601
Lus10009435	Lus10012421	0	0	0	0	0	0.046	0	0.615	0.617
Lus10009468	Lus10014784	0	0	0	0	0	0.045	0	0.467	0.469
Lus10009468	Lus10037818	0	0	0	0	0	0.045	0	0.467	0.469
Lus10009841	Lus10013942	0	0	0	0	0	0	0	0.443	0.443
Lus10009841	Lus10023822	0	0	0	0	0	0	0	0.506	0.506
Lus10009841	Lus10043200	0	0	0	0	0	0	0	0.569	0.569
Lus10009841	Lus10032541	0	0	0	0	0	0	0	0.569	0.569
Lus10009841	Lus10013065	0	0	0	0	0.839	0	0.12	0	0.852
Lus10009841	Lus10029094	0	0	0	0	0.839	0	0.12	0	0.852
Lus10009930	Lus10034461	0	0	0	0	0	0	0	0.413	0.412
Lus10009939	Lus10041050	0	0	0	0	0	0	0	0.426	0.426
Lus10009939	Lus10012421	0	0	0	0	0	0	0	0.483	0.483
Lus10009939	Lus10033872	0	0	0	0	0.054	0	0	0.617	0.622
Lus10010053	Lus10030517	0	0	0	0	0	0	0	0.452	0.452
Lus10010053	Lus10037818	0	0	0	0	0	0.084	0	0.558	0.577
Lus10010177	Lus10035942	0	0	0	0	0	0	0	0.574	0.574
Lus10010177	Lus10017856	0	0	0	0	0	0.206	0	0.593	0.663
Lus10010260	Lus10022833	0	0	0	0	0	0	0	0.446	0.446
Lus10010260	Lus10043225	0	0	0	0	0.048	0.207	0.329	0.062	0.461
Lus10010260	Lus10040945	0	0	0	0	0	0	0	0.522	0.522
Lus10010260	Lus10013284	0	0	0	0	0	0	0	0.567	0.567
Lus10010260	Lus10028713	0	0	0	0	0	0	0	0.574	0.574
Lus10010260	Lus10012421	0	0	0	0	0	0.046	0	0.576	0.578
Lus10010630	Lus10028244	0	0	0	0	0	0.107	0	0.373	0.416
Lus10010630	Lus10036773	0	0	0	0	0	0	0	0.517	0.517
Lus10010630	Lus10037156	0	0	0	0	0	0	0	0.517	0.517
Lus10010630	Lus10042941	0	0	0	0	0	0	0.172	0.581	0.638
Lus10010630	Lus10041909	0	0	0	0	0.041	0	0	0.655	0.655
Lus10010630	Lus10042749	0	0	0	0.81	0.052	0.9	0	0.853	0.917
Lus10010632	Lus10036730	0	0	0	0	0	0	0	0.426	0.426
Lus10010632	Lus10035092	0	0	0	0	0	0	0	0.517	0.517
Lus10010652	Lus10036773	0	0	0	0	0	0	0	0.563	0.563
Lus10010652	Lus10037156	0	0	0	0	0	0	0	0.563	0.563
Lus10010652	Lus10031817	0	0	0	0	0	0	0	0.62	0.62
Lus10011079	Lus10026082	0	0	0	0	0	0	0	0.461	0.461
Lus10011319	Lus10035043	0	0	0	0	0	0	0	0.454	0.454
Lus10011319	Lus10021699	0	0	0	0	0	0	0	0.454	0.454
Lus10011319	Lus10034280	0	0	0	0	0	0	0	0.454	0.454
Lus10011319	Lus10036730	0	0	0	0	0	0	0	0.498	0.497
Lus10011319	Lus10035092	0	0	0	0	0	0	0	0.571	0.571
Lus10011346	Lus10039124	0	0	0	0	0	0	0	0.464	0.463
Lus10011346	Lus10027695	0	0	0	0	0	0	0	0.554	0.554
Lus10011346	Lus10041435	0	0	0	0	0	0	0	0.608	0.608
Lus10011346	Lus10043095	0	0	0	0	0.09	0	0	0.599	0.619
Lus10011346	Lus10032657	0	0	0	0	0.09	0	0	0.599	0.619
Lus10011430	Lus10034907	0	0	0	0	0	0.056	0	0.445	0.453
Lus10011430	Lus10042646	0	0	0	0	0	0.056	0	0.445	0.453
Lus10011888	Lus10035504	0	0	0	0	0.045	0	0	0.406	0.408
Lus10011888	Lus10017626	0	0	0	0	0	0.134	0	0.353	0.415
Lus10011888	Lus10013942	0	0	0	0	0	0	0	0.423	0.422
Lus10011888	Lus10028889	0	0	0	0	0	0	0	0.45	0.45
Lus10011888	Lus10027189	0	0	0	0	0	0	0	0.47	0.47
Lus10011888	Lus10032541	0	0	0	0	0	0	0	0.479	0.479
Lus10011888	Lus10043200	0	0	0	0	0	0	0	0.479	0.479
Lus10011888	Lus10014324	0	0	0	0	0	0	0	0.498	0.497
Lus10011888	Lus10035092	0	0	0	0	0.078	0	0	0.501	0.52
Lus10011888	Lus10042749	0	0	0	0	0	0	0	0.539	0.539
Lus10011888	Lus10023633	0	0	0	0	0	0	0	0.56	0.56
Lus10011888	Lus10041909	0	0	0	0	0	0	0	0.567	0.567
Lus10011888	Lus10016827	0	0	0	0	0	0	0	0.57	0.57
Lus10011888	Lus10022833	0	0	0	0	0	0.216	0	0.596	0.669
Lus10011888	Lus10017049	0	0	0	0	0	0.751	0	0.84	0.958
Lus10012421	Lus10013205	0	0	0	0	0	0.049	0	0.398	0.403
Lus10012421	Lus10013942	0	0	0	0.814	0	0	0.467	0.844	0.55
Lus10012421	Lus10033872	0	0	0	0	0	0	0	0.571	0.571
Lus10012421	Lus10037568	0	0	0	0	0	0	0	0.589	0.589
Lus10012421	Lus10028713	0	0	0	0	0	0	0	0.619	0.619
Lus10012421	Lus10041909	0	0	0	0	0	0	0	0.69	0.69
Lus10013065	Lus10041066	0	0	0	0	0.047	0	0.12	0.482	0.527
Lus10013065	Lus10041067	0	0	0	0	0.047	0	0.12	0.482	0.527
Lus10013065	Lus10020864	0	0	0	0	0.095	0	0	0.508	0.535
Lus10013065	Lus10017427	0	0	0	0	0.839	0	0.12	0	0.852
Lus10013065	Lus10017426	0	0	0	0	0.839	0	0.12	0	0.852
Lus10013179	Lus10041521	0	0	0	0	0	0	0	0.566	0.566
Lus10013179	Lus10038779	0	0	0	0	0	0	0	0.567	0.567
Lus10013179	Lus10015924	0	0	0	0	0	0	0	0.625	0.625
Lus10013205	Lus10041909	0	0	0	0	0	0	0	0.475	0.475
Lus10013205	Lus10039940	0	0	0	0	0	0	0	0.584	0.584
Lus10013205	Lus10028244	0	0	0	0	0	0	0	0.604	0.604
Lus10013205	Lus10030452	0	0	0	0	0	0.046	0	0.645	0.646
Lus10013447	Lus10033857	0	0	0	0	0	0	0	0.423	0.422
Lus10013447	Lus10014745	0	0	0	0	0	0	0	0.423	0.422
Lus10013447	Lus10016595	0	0	0	0	0.042	0	0	0.455	0.455
Lus10013447	Lus10026879	0	0	0	0	0	0	0	0.571	0.571
Lus10013447	Lus10038395	0	0	0	0	0.049	0.065	0	0.673	0.683
Lus10013800	Lus10032541	0	0	0	0	0	0	0	0.596	0.596
Lus10013800	Lus10043200	0	0	0	0	0	0	0	0.596	0.596
Lus10013942	Lus10037568	0	0	0	0	0.05	0.045	0	0.433	0.44
Lus10013942	Lus10017426	0	0	0	0	0	0	0	0.443	0.443
Lus10013942	Lus10017427	0	0	0	0	0	0	0	0.443	0.443
Lus10013942	Lus10039940	0	0	0	0	0	0	0	0.579	0.579
Lus10013942	Lus10028263	0	0	0	0	0	0	0	0.596	0.596
Lus10013942	Lus10040226	0	0	0	0	0	0	0	0.596	0.596
Lus10013942	Lus10032240	0	0	0	0	0	0.046	0	0.619	0.62
Lus10013942	Lus10028244	0	0	0	0	0	0	0	0.631	0.631
Lus10013942	Lus10041909	0	0	0	0	0	0	0	0.637	0.637
Lus10013942	Lus10024378	0	0	0	0	0	0	0	0.645	0.645
Lus10014054	Lus10021034	0	0	0	0	0	0	0	0.546	0.546
Lus10014054	Lus10028513	0	0	0	0	0	0	0	0.567	0.567
Lus10014054	Lus10026082	0	0	0	0	0.121	0	0	0.533	0.571
Lus10014074	Lus10034207	0	0	0	0	0	0	0	0.593	0.593
Lus10014074	Lus10015074	0	0	0	0	0	0	0	0.642	0.642
Lus10014074	Lus10037266	0	0	0	0	0.176	0	0.786	0.293	0.864
Lus10014074	Lus10026097	0	0	0	0	0.176	0	0.786	0.293	0.864
Lus10014074	Lus10035369	0.065	0	0	0	0.05	0	0.93	0.583	0.97
Lus10014074	Lus10030973	0.065	0	0	0	0.05	0	0.93	0.583	0.97
Lus10014074	Lus10024068	0.065	0	0	0	0.05	0	0.93	0.583	0.97
Lus10014129	Lus10043225	0	0	0	0	0.048	0.207	0.329	0.062	0.461
Lus10014129	Lus10036652	0	0	0	0	0	0	0	0.482	0.482
Lus10014129	Lus10028244	0	0	0	0	0.051	0.054	0	0.575	0.585
Lus10014129	Lus10040181	0	0	0	0	0	0	0	0.647	0.647
Lus10014302	Lus10041909	0	0	0	0	0	0	0	0.405	0.405
Lus10014302	Lus10019927	0	0	0	0	0	0	0	0.476	0.476
Lus10014415	Lus10043225	0	0	0	0	0.048	0.207	0.329	0.062	0.461
Lus10014415	Lus10037568	0	0	0	0	0	0.054	0	0.602	0.607
Lus10014415	Lus10017458	0	0	0	0	0	0	0	0.68	0.68
Lus10014415	Lus10035256	0	0	0	0	0	0	0	0.681	0.681
Lus10014784	Lus10043225	0	0	0	0	0.048	0.207	0.329	0.062	0.461
Lus10014784	Lus10026369	0	0	0	0	0	0.075	0.132	0.424	0.497
Lus10015074	Lus10019841	0	0	0	0	0	0	0	0.642	0.642
Lus10015074	Lus10035942	0	0	0	0	0	0	0	0.647	0.647
Lus10015074	Lus10032541	0	0	0	0	0	0	0	0.74	0.74
Lus10015074	Lus10043200	0	0	0	0	0	0	0	0.74	0.74
Lus10015369	Lus10043225	0	0	0	0	0.048	0.207	0.329	0.062	0.461
Lus10015369	Lus10037738	0	0	0	0	0	0	0	0.601	0.601
Lus10015369	Lus10030214	0	0	0	0	0	0.046	0	0.69	0.691
Lus10015657	Lus10019927	0	0	0	0	0	0	0	0.433	0.433
Lus10015657	Lus10019482	0	0	0	0	0	0.208	0.442	0.068	0.552
Lus10015704	Lus10042731	0	0	0	0	0	0	0	0.428	0.428
Lus10016092	Lus10028263	0	0	0	0	0	0	0	0.55	0.55
Lus10016092	Lus10040226	0	0	0	0	0	0	0	0.55	0.55
Lus10016092	Lus10042941	0	0	0	0	0	0.053	0	0.599	0.604
Lus10016595	Lus10040945	0	0	0	0	0	0	0	0.566	0.566
Lus10016815	Lus10041909	0	0	0	0	0	0	0	0.492	0.491
Lus10016827	Lus10026879	0	0	0	0	0	0	0	0.413	0.412
Lus10016827	Lus10026679	0	0	0	0	0	0	0	0.427	0.426
Lus10017049	Lus10026082	0	0	0	0	0	0	0	0.425	0.424
Lus10017049	Lus10028513	0	0	0	0	0	0.056	0	0.424	0.433
Lus10017049	Lus10041521	0	0	0	0	0	0.202	0	0.623	0.686
Lus10017426	Lus10023822	0	0	0	0	0	0	0	0.506	0.506
Lus10017426	Lus10043200	0	0	0	0	0	0	0	0.569	0.569
Lus10017426	Lus10032541	0	0	0	0	0	0	0	0.569	0.569
Lus10017426	Lus10029094	0	0	0	0	0.839	0	0.12	0	0.852
Lus10017427	Lus10023822	0	0	0	0	0	0	0	0.506	0.506
Lus10017427	Lus10043200	0	0	0	0	0	0	0	0.569	0.569
Lus10017427	Lus10032541	0	0	0	0	0	0	0	0.569	0.569
Lus10017427	Lus10029094	0	0	0	0	0.839	0	0.12	0	0.852
Lus10017458	Lus10026936	0	0	0	0	0	0	0	0.477	0.477
Lus10017856	Lus10028244	0	0	0	0	0	0.206	0	0.299	0.419
Lus10017856	Lus10032022	0	0	0	0	0	0.158	0	0.357	0.435
Lus10018208	Lus10035369	0	0	0	0	0	0	0	0.544	0.544
Lus10018208	Lus10030973	0	0	0	0	0	0	0	0.544	0.544
Lus10018208	Lus10024068	0	0	0	0	0	0	0	0.544	0.544
Lus10018633	Lus10019482	0	0	0	0	0	0.208	0.442	0.068	0.552
Lus10018633	Lus10042646	0	0	0	0	0	0.069	0	0.58	0.592
Lus10019122	Lus10024068	0	0	0	0	0	0	0	0.453	0.453
Lus10019122	Lus10035369	0	0	0	0	0	0	0	0.453	0.453
Lus10019122	Lus10030973	0	0	0	0	0	0	0	0.453	0.453
Lus10019122	Lus10034547	0	0	0	0	0	0	0	0.5	0.499
Lus10019260	Lus10036891	0	0	0	0	0	0	0	0.477	0.477
Lus10019482	Lus10035942	0	0	0	0	0	0.087	0.195	0.324	0.459
Lus10019482	Lus10031271	0	0	0	0	0	0.208	0.442	0.068	0.552
Lus10019482	Lus10019927	0	0	0	0	0	0.208	0.442	0.068	0.552
Lus10019482	Lus10041723	0	0	0	0	0	0.208	0.442	0.068	0.552
Lus10019482	Lus10023540	0	0	0	0	0	0.208	0.442	0.068	0.552
Lus10019482	Lus10035092	0	0	0	0	0	0.208	0.442	0.068	0.552
Lus10019482	Lus10026369	0	0	0	0	0	0.208	0.442	0.068	0.552
Lus10019482	Lus10041487	0	0	0	0	0	0	0	0.692	0.692
Lus10019841	Lus10034207	0	0	0	0	0	0	0	0.593	0.593
Lus10019841	Lus10026097	0	0	0	0	0.176	0	0.786	0.293	0.864
Lus10019841	Lus10037266	0	0	0	0	0.176	0	0.786	0.293	0.864
Lus10019841	Lus10024068	0.065	0	0	0	0.05	0	0.93	0.583	0.97
Lus10019841	Lus10035369	0.065	0	0	0	0.05	0	0.93	0.583	0.97
Lus10019841	Lus10030973	0.065	0	0	0	0.05	0	0.93	0.583	0.97
Lus10019927	Lus10042646	0	0	0	0	0	0.069	0	0.413	0.43
Lus10020264	Lus10041435	0	0	0	0	0	0	0	0.424	0.424
Lus10020264	Lus10040181	0	0	0	0	0	0	0	0.491	0.491
Lus10020264	Lus10036652	0	0	0	0	0	0	0	0.503	0.503
Lus10020264	Lus10032117	0	0	0	0	0	0	0	0.504	0.504
Lus10020311	Lus10022136	0	0	0	0	0	0	0	0.429	0.429
Lus10020311	Lus10020864	0	0	0	0	0.164	0	0	0.431	0.503
Lus10020478	Lus10034907	0	0	0	0	0	0	0	0.577	0.577
Lus10020478	Lus10042646	0	0	0	0	0	0	0	0.577	0.577
Lus10020864	Lus10029094	0	0	0	0	0.095	0	0	0.508	0.535
Lus10020864	Lus10034547	0	0	0	0	0.119	0	0	0.584	0.617
Lus10020864	Lus10035204	0	0	0	0	0.119	0	0	0.61	0.641
Lus10021034	Lus10037568	0	0	0	0	0	0	0	0.472	0.472
Lus10021034	Lus10033963	0	0	0	0	0	0	0	0.475	0.475
Lus10021699	Lus10041050	0	0	0	0	0	0	0	0.454	0.454
Lus10022136	Lus10032511	0	0	0	0	0	0	0	0.429	0.429
Lus10022136	Lus10043010	0	0	0	0	0	0	0	0.429	0.429
Lus10022136	Lus10043225	0	0	0	0	0.048	0.207	0.329	0.062	0.461
Lus10022136	Lus10042941	0	0	0	0	0.05	0.131	0.215	0.447	0.593
Lus10022959	Lus10038395	0	0	0	0	0	0	0	0.434	0.434
Lus10023189	Lus10032541	0	0	0	0	0	0	0	0.596	0.596
Lus10023189	Lus10043200	0	0	0	0	0	0	0	0.596	0.596
Lus10023543	Lus10028244	0	0	0	0	0	0	0	0.54	0.54
Lus10023633	Lus10041145	0	0	0	0	0	0	0	0.437	0.437
Lus10023633	Lus10042731	0	0	0	0	0.045	0	0	0.445	0.447
Lus10023633	Lus10037818	0	0	0	0	0	0	0	0.603	0.603
Lus10024068	Lus10034439	0	0	0	0	0	0	0	0.453	0.453
Lus10024068	Lus10034614	0	0	0	0	0	0	0	0.453	0.453
Lus10024068	Lus10026097	0	0	0	0	0.055	0.085	0.789	0.552	0.907
Lus10024068	Lus10037266	0	0	0	0	0.055	0.085	0.789	0.552	0.907
Lus10024313	Lus10028244	0	0	0	0	0	0	0	0.442	0.442
Lus10024378	Lus10026097	0	0	0	0	0	0	0	0.564	0.564
Lus10024378	Lus10037266	0	0	0	0	0	0	0	0.564	0.564
Lus10024378	Lus10043200	0	0	0	0	0	0	0	0.736	0.736
Lus10024378	Lus10032541	0	0	0	0	0	0	0	0.736	0.736
Lus10024394	Lus10043225	0	0	0	0	0.048	0.207	0.329	0.062	0.461
Lus10024394	Lus10036652	0	0	0	0	0	0	0	0.572	0.572
Lus10024394	Lus10040181	0	0	0	0	0	0	0	0.632	0.632
Lus10024601	Lus10028889	0	0	0	0	0	0	0	0.481	0.481
Lus10024601	Lus10031281	0	0	0	0	0	0	0	0.581	0.581
Lus10025340	Lus10037568	0	0	0	0	0	0.136	0	0.383	0.444
Lus10026082	Lus10040181	0	0	0	0	0	0	0	0.515	0.515
Lus10026082	Lus10038022	0	0	0	0	0	0	0	0.515	0.515
Lus10026082	Lus10043095	0	0	0	0	0.101	0	0	0.553	0.58
Lus10026082	Lus10032657	0	0	0	0	0.101	0	0	0.553	0.58
Lus10026082	Lus10030517	0	0	0	0	0.126	0	0	0.586	0.622
Lus10026097	Lus10028263	0	0	0	0	0	0	0	0.43	0.43
Lus10026097	Lus10040226	0	0	0	0	0	0	0	0.43	0.43
Lus10026097	Lus10035369	0	0	0	0	0.055	0.085	0.789	0.552	0.907
Lus10026097	Lus10030973	0	0	0	0	0.055	0.085	0.789	0.552	0.907
Lus10026369	Lus10037818	0	0	0	0	0	0.075	0.132	0.424	0.497
Lus10026512	Lus10032541	0	0	0	0	0	0	0	0.596	0.596
Lus10026512	Lus10043200	0	0	0	0	0	0	0	0.596	0.596
Lus10026679	Lus10028181	0	0	0	0	0	0.154	0	0.323	0.402
Lus10026679	Lus10031271	0	0	0	0	0	0.209	0.195	0.208	0.451
Lus10026679	Lus10033963	0	0	0	0	0	0	0	0.645	0.645
Lus10026679	Lus10035942	0	0	0	0.806	0	0.841	0	0.651	0.86
Lus10026812	Lus10028689	0	0	0	0	0.047	0	0.12	0.521	0.563
Lus10026879	Lus10034907	0	0	0	0	0	0	0	0.442	0.442
Lus10026936	Lus10042941	0	0	0	0	0	0	0	0.609	0.609
Lus10027189	Lus10043225	0	0	0	0	0.048	0.207	0.329	0.062	0.461
Lus10027695	Lus10043225	0	0	0	0	0.048	0.207	0.329	0.062	0.461
Lus10028181	Lus10035942	0	0	0	0	0	0.064	0	0.401	0.415
Lus10028181	Lus10042749	0	0	0	0	0	0.064	0	0.451	0.464
Lus10028181	Lus10032541	0	0	0	0	0	0	0	0.555	0.555
Lus10028181	Lus10043200	0	0	0	0	0	0	0	0.555	0.555
Lus10028244	Lus10033963	0	0	0	0	0	0	0	0.425	0.424
Lus10028244	Lus10035942	0	0	0	0	0	0.107	0	0.429	0.468
Lus10028244	Lus10040427	0	0	0	0	0	0	0	0.54	0.54
Lus10028244	Lus10032240	0	0	0	0	0	0	0	0.578	0.578
Lus10028244	Lus10039940	0	0	0	0	0.067	0	0	0.608	0.618
Lus10028244	Lus10041909	0	0	0	0	0	0	0	0.678	0.678
Lus10028263	Lus10037266	0	0	0	0	0	0	0	0.43	0.43
Lus10028263	Lus10032541	0	0	0	0	0	0	0	0.646	0.646
Lus10028263	Lus10043200	0	0	0	0	0	0	0	0.646	0.646
Lus10028513	Lus10043225	0	0	0	0	0.048	0.207	0.329	0.062	0.461
Lus10028713	Lus10035092	0	0	0	0	0	0	0	0.492	0.491
Lus10028713	Lus10036652	0	0	0	0	0	0	0	0.635	0.635
Lus10028889	Lus10035942	0	0	0	0	0	0	0	0.503	0.503
Lus10029094	Lus10041067	0	0	0	0	0.047	0	0.12	0.482	0.527
Lus10029094	Lus10041066	0	0	0	0	0.047	0	0.12	0.482	0.527
Lus10030214	Lus10042200	0	0	0	0	0	0.046	0	0.571	0.573
Lus10030214	Lus10037738	0	0	0	0	0	0	0	0.601	0.601
Lus10030214	Lus10031271	0	0	0	0	0	0.083	0	0.584	0.602
Lus10030452	Lus10039940	0	0	0	0	0	0.094	0	0.427	0.458
Lus10030452	Lus10043225	0	0	0	0	0.048	0.207	0.329	0.062	0.461
Lus10030494	Lus10040181	0	0	0	0	0	0	0	0.425	0.424
Lus10030494	Lus10039857	0	0	0	0	0	0	0	0.452	0.452
Lus10030494	Lus10043225	0	0	0	0	0.048	0.207	0.329	0.062	0.461
Lus10030517	Lus10038022	0	0	0	0	0	0	0	0.425	0.424
Lus10030517	Lus10040181	0	0	0	0	0	0	0	0.425	0.424
Lus10030973	Lus10034614	0	0	0	0	0	0	0	0.453	0.453
Lus10030973	Lus10034439	0	0	0	0	0	0	0	0.453	0.453
Lus10030973	Lus10037266	0	0	0	0	0.055	0.085	0.789	0.552	0.907
Lus10031189	Lus10041050	0	0	0	0	0	0	0	0.483	0.483
Lus10031281	Lus10043225	0	0	0	0	0.048	0.207	0.329	0.062	0.461
Lus10032117	Lus10043225	0	0	0	0	0.048	0.207	0.329	0.062	0.461
Lus10032117	Lus10040945	0	0	0	0	0.056	0	0	0.611	0.617
Lus10032240	Lus10041909	0	0	0	0	0.041	0	0	0.611	0.611
Lus10032541	Lus10038043	0	0	0	0	0.073	0	0	0.437	0.455
Lus10032541	Lus10042249	0	0	0	0	0	0	0	0.588	0.588
Lus10032541	Lus10032887	0	0	0	0	0	0	0	0.602	0.602
Lus10032541	Lus10040226	0	0	0	0	0	0	0	0.646	0.646
Lus10032541	Lus10041909	0	0	0	0	0	0	0	0.759	0.759
Lus10032657	Lus10038022	0	0	0	0	0	0.054	0	0.464	0.471
Lus10032657	Lus10040181	0	0	0	0	0	0	0	0.598	0.598
Lus10032887	Lus10043200	0	0	0	0	0	0	0	0.602	0.602
Lus10033218	Lus10035942	0	0	0	0	0	0	0	0.472	0.472
Lus10033872	Lus10041909	0	0	0	0	0	0	0	0.448	0.448
Lus10033872	Lus10033963	0	0	0	0	0.08	0	0	0.733	0.743
Lus10033938	Lus10041909	0	0	0	0	0	0	0	0.428	0.428
Lus10033963	Lus10038043	0	0	0	0	0	0	0	0.455	0.455
Lus10033963	Lus10042749	0	0	0	0	0	0	0	0.57	0.57
Lus10033963	Lus10039940	0	0	0	0	0	0	0	0.706	0.706
Lus10033963	Lus10041521	0	0	0	0	0	0	0	0.725	0.725
Lus10033963	Lus10036401	0	0	0	0	0	0	0	0.843	0.843
Lus10034280	Lus10041050	0	0	0	0	0	0	0	0.454	0.454
Lus10034439	Lus10035369	0	0	0	0	0	0	0	0.453	0.453
Lus10034439	Lus10034547	0	0	0	0	0	0	0	0.5	0.499
Lus10034547	Lus10034614	0	0	0	0	0	0	0	0.5	0.499
Lus10034614	Lus10035369	0	0	0	0	0	0	0	0.453	0.453
Lus10035043	Lus10041050	0	0	0	0	0	0	0	0.454	0.454
Lus10035092	Lus10041050	0	0	0	0	0	0	0	0.571	0.571
Lus10035286	Lus10038395	0	0	0	0	0	0	0	0.434	0.434
Lus10035369	Lus10037266	0	0	0	0	0.055	0.085	0.789	0.552	0.907
Lus10035373	Lus10042114	0	0	0	0	0	0	0	0.428	0.428
Lus10035504	Lus10041521	0	0	0	0	0.045	0	0	0.784	0.784
Lus10035705	Lus10040181	0	0	0	0	0	0	0	0.464	0.463
Lus10035705	Lus10036652	0	0	0	0	0	0	0	0.464	0.463
Lus10035942	Lus10041487	0	0	0	0	0	0	0	0.549	0.549
Lus10035942	Lus10041909	0	0	0	0	0	0	0	0.725	0.725
Lus10036336	Lus10043225	0	0	0	0	0.048	0.207	0.329	0.062	0.461
Lus10036401	Lus10041050	0	0	0	0	0	0	0	0.482	0.482
Lus10036401	Lus10041521	0	0	0	0	0	0	0	0.745	0.745
Lus10036453	Lus10041487	0	0	0	0	0	0	0	0.442	0.442
Lus10036453	Lus10043225	0	0	0	0	0.048	0.207	0.329	0.062	0.461
Lus10036567	Lus10040447	0	0	0	0	0	0	0	0.553	0.553
Lus10036652	Lus10038022	0	0	0	0	0	0	0	0.589	0.589
Lus10036730	Lus10041050	0	0	0	0	0	0	0	0.498	0.497
Lus10036773	Lus10042996	0	0	0	0	0	0	0	0.45	0.45
Lus10036773	Lus10042749	0	0	0	0	0	0	0	0.582	0.582
Lus10036891	Lus10041435	0	0	0	0	0	0	0	0.402	0.402
Lus10037156	Lus10042996	0	0	0	0	0	0	0	0.45	0.45
Lus10037156	Lus10042749	0	0	0	0	0	0	0	0.582	0.582
Lus10037266	Lus10040226	0	0	0	0	0	0	0	0.43	0.43
Lus10037818	Lus10038043	0	0	0	0	0	0	0	0.423	0.422
Lus10037818	Lus10043225	0	0	0	0	0.048	0.207	0.329	0.062	0.461
Lus10037818	Lus10040181	0	0	0	0	0	0	0	0.57	0.57
Lus10037818	Lus10041600	0	0	0	0	0	0.084	0	0.558	0.577
Lus10038022	Lus10039883	0	0	0	0	0	0	0	0.426	0.426
Lus10038022	Lus10043225	0	0	0	0	0.048	0.207	0.329	0.062	0.461
Lus10038022	Lus10043095	0	0	0	0	0	0.054	0	0.464	0.471
Lus10038022	Lus10040181	0	0	0	0	0	0	0	0.591	0.591
Lus10038043	Lus10043200	0	0	0	0	0.073	0	0	0.437	0.455
Lus10038395	Lus10043225	0	0	0	0	0.048	0.207	0.329	0.062	0.461
Lus10039153	Lus10041050	0	0	0	0	0	0	0	0.563	0.563
Lus10039940	Lus10041909	0	0	0	0	0	0	0	0.556	0.556
Lus10040181	Lus10043095	0	0	0	0	0	0	0	0.598	0.598
Lus10040226	Lus10043200	0	0	0	0	0	0	0	0.646	0.646
Lus10041050	Lus10041719	0	0	0	0	0	0	0	0.521	0.521
Lus10041142	Lus10043225	0	0	0	0	0.048	0.207	0.329	0.062	0.461
Lus10041145	Lus10043225	0	0	0	0	0.048	0.207	0.329	0.062	0.461
Lus10041435	Lus10043225	0	0	0	0	0.048	0.207	0.329	0.062	0.461
Lus10041521	Lus10041909	0	0	0	0	0	0	0	0.67	0.67
Lus10041909	Lus10042749	0	0	0	0	0	0	0	0.655	0.655
Lus10041909	Lus10043200	0	0	0	0	0	0	0	0.759	0.759
Lus10042200	Lus10043225	0	0	0	0	0.048	0.207	0.329	0.062	0.461
Lus10042249	Lus10043200	0	0	0	0	0	0	0	0.588	0.588
Lus10042941	Lus10042996	0	0	0	0	0	0	0	0.588	0.588
Lus10042941	Lus10043225	0	0	0	0	0.125	0.173	0.431	0.136	0.596
